# Supplementary material for: Planning for Happenstance: Helping Students Optimize Unexpected Career Developments
Source: MedEdPORTAL. 2021 Feb 8;17:11087. doi: 10.15766/mep_2374-8265.11087 (PMC7880249; doi:10.15766/mep_2374-8265.11087)
Supplement: Supplementary file 1 — Eight Stories.docInstructor Guide.docPowerPoint Slides.pptxJason's Story PHLT Video.mp4PHLT Worksheet.docxPHLT Workshop Evaluation.docx [file mep_2374-8265.11087-s001.zip]

Archive with 7 entries (7 files):
- _Educational_Summary_Report_11087.pdf
- A. Eight Stories.doc
- B. Instructor Guide.doc
- C. PowerPoint Slides.pptx
- D. Jason's Story PHLT Video.mp4
- E. PHLT Worksheet.docx
- F. PHLT Workshop Evaluation.docx
